# Supplementary material for: Characterization of Solanum melongena Thioesterases Related to Tomato Methylketone Synthase 2
Source: Genes (Basel). 2019 Jul 18;10(7):549. doi: 10.3390/genes10070549 (PMC6678348; doi:10.3390/genes10070549)
Supplement: Supplementary file 1 [file genes-10-00549-s001.zip]

Archive with 9 entries (9 files):
- Revised supplemental files/desktop.ini
- Revised supplemental files/Supplemental file 1.tif
- Revised supplemental files/Supplemental file 2.tif
- Revised supplemental files/Supplemental file 3.tif
- Revised supplemental files/Supplemental file 4.tif
- Revised supplemental files/Supplemental file 5.tif
- Revised supplemental files/Supplemental file 6.tif
- Revised supplemental files/Supplemental file 7.tif
- Revised supplemental files/Supplemental file 8.pdf
